# Supplementary material for: Deciphering Haplotypic Variation and Gene Expression Dynamics Associated with Nutritional and Cooking Quality in Rice
Source: Cells. 2022 Mar 28;11(7):1144. doi: 10.3390/cells11071144 (PMC8998046; doi:10.3390/cells11071144)
Supplement: Supplementary file 1 [file cells-11-01144-s001.zip]

Archive with 1 entries (1 files):
- cells-1589502-supplementary.pdf
